# Supplementary material for: Gene Set Enrichment Analysis Reveals That Fucoidan Induces Type I IFN Pathways in BMDC
Source: Nutrients. 2022 May 27;14(11):2242. doi: 10.3390/nu14112242 (PMC9182765; doi:10.3390/nu14112242)
Supplement: Supplementary file 1 [file nutrients-14-02242-s001.zip]

Archive with 1 entries (1 files):
- nutrients-1734173-supplementary.pdf
